# Supplementary material for: Dissemination of local sub-variants of SARS-CoV-2 detected by detailed mutation analysis in wastewater-based epidemiology
Source: PLoS One. 2025 May 28;20(5):e0317076. doi: 10.1371/journal.pone.0317076 (PMC12118838; doi:10.1371/journal.pone.0317076)
Supplement: S1 Table — (a) Hamamatsu City. (b) Komatsu City. (XLSX) [file pone.0317076.s006.xlsx]

## Sheet: S1-Table
Sample ID	Location of wastewater treatment plant (Country:Prefecture, City name)	Date of sample collection	Week number of the collection date in 2023	Serviced population	Sample type	Sample duration hours	SARS-CoV-2 titer in wastewater (CDCN1) [gc/mL]	SARS-CoV-2 (CDCN1) copies in RNA extract [gc/10µL]	#Forward sequences	#Reverse sequences	#Merged amplicon sequences
H001	Japan:Shizuoka, Hamamatsu city	2023-03-01	9	450000	composite	24	1.23927	2.69752	28056	28972	24012
H002	Japan:Shizuoka, Hamamatsu city	2023-03-15	11	450000	composite	24	3.02875	5.71018	-	-	-
H003	Japan:Shizuoka, Hamamatsu city	2023-04-05	14	450000	composite	24	2.56297	4.38335	6541	6658	-
H004	Japan:Shizuoka, Hamamatsu city	2023-04-19	16	450000	composite	24	3.44463	6.24827	8294	8556	-
H005	Japan:Shizuoka, Hamamatsu city	2023-05-10	19	450000	composite	24	3.47526	5.54737	33921	34545	27438
H006	Japan:Shizuoka, Hamamatsu city	2023-05-24	21	450000	composite	24	2.36446	3.77425	-	-	-
H007	Japan:Shizuoka, Hamamatsu city	2023-06-07	23	450000	composite	24	6.19161	11.4038	34928	35503	28746
H008	Japan:Shizuoka, Hamamatsu city	2023-06-21	25	450000	composite	24	4.9707	8.20805	-	-	-
H009	Japan:Shizuoka, Hamamatsu city	2023-07-05	27	450000	composite	24	12.8569	9.32853	-	-	-
H010	Japan:Shizuoka, Hamamatsu city	2023-07-19	29	450000	composite	24	7.24093	13.87	-	-	-
H011	Japan:Shizuoka, Hamamatsu city	2023-08-02	31	450000	composite	24	11.8126	23.5697	36118	36895	29176
H012	Japan:Shizuoka, Hamamatsu city	2023-08-16	33	450000	grab	0	20.4527	44.5194	32328	33059	28041
H013	Japan:Shizuoka, Hamamatsu city	2023-09-06	36	450000	composite	24	23.2834	48.4774	33298	34036	28289
H014	Japan:Shizuoka, Hamamatsu city	2023-09-20	38	450000	composite	24	15.96	19.107	30662	31432	25147
H015	Japan:Shizuoka, Hamamatsu city	2023-10-05	40	450000	composite	24	5.19714	9.57221	-	-	-
H016	Japan:Shizuoka, Hamamatsu city	2023-10-18	42	450000	composite	24	2.50378	4.61151	36360	37004	30496
H017	Japan:Shizuoka, Hamamatsu city	2023-11-01	44	450000	composite	24	3.31296	6.61036	-	-	-
H018	Japan:Shizuoka, Hamamatsu city	2023-11-16	46	450000	composite	24	2.69303	4.77637	-	-	-
K001	Japan:Ishikawa, Komatsu city	2023-02-01	5	42000	grab	0	5.15648	11.2241	31091	32133	25911
K002	Japan:Ishikawa, Komatsu city	2023-02-15	7	42000	grab	0	3.67907	6.93625	27978	28494	24494
K003	Japan:Ishikawa, Komatsu city	2023-03-01	9	42000	grab	0	0.587948	1.27979	30058	30481	25843
K004	Japan:Ishikawa, Komatsu city	2023-03-15	11	42000	grab	0	4.19917	7.91681	27496	28074	23393
K005	Japan:Ishikawa, Komatsu city	2023-04-05	14	42000	grab	0	2.58928	4.42835	31070	31654	26788
K006	Japan:Ishikawa, Komatsu city	2023-04-19	16	42000	grab	0	2.07981	3.7726	27933	28471	24192
K007	Japan:Ishikawa, Komatsu city	2023-05-10	19	42000	grab	0	5.00049	7.982	29298	29981	24735
K008	Japan:Ishikawa, Komatsu city	2023-05-24	21	42000	grab	0	5.01026	7.9976	32715	33325	23808
K009	Japan:Ishikawa, Komatsu city	2023-06-07	23	42000	grab	0	4.12594	7.59924	29206	29870	25210
K010	Japan:Ishikawa, Komatsu city	2023-06-21	25	42000	grab	0	2.72256	4.49573	-	-	-
K011	Japan:Ishikawa, Komatsu city	2023-07-05	27	42000	grab	0	3.41278	2.47619	-	-	-
K012	Japan:Ishikawa, Komatsu city	2023-07-19	29	42000	grab	0	11.2799	21.6065	23488	24011	19995
K013	Japan:Ishikawa, Komatsu city	2023-08-02	31	42000	grab	0	6.23279	12.4363	-	-	-
K014	Japan:Ishikawa, Komatsu city	2023-08-16	33	42000	grab	0	5.76594	12.5507	-	-	-
K015	Japan:Ishikawa, Komatsu city	2023-09-06	36	42000	grab	0	29.8972	62.2477	27141	27767	23824
K016	Japan:Ishikawa, Komatsu city	2023-09-20	38	42000	grab	0	6.04503	7.23701	-	-	-
K017	Japan:Ishikawa, Komatsu city	2023-10-04	40	42000	grab	0	1.72962	3.18564	35620	36730	29616
K018	Japan:Ishikawa, Komatsu city	2023-10-18	42	42000	grab	0	4.01717	7.3989	-	-	-
K019	Japan:Ishikawa, Komatsu city	2023-11-01	44	42000	grab	0	2.09666	4.18348	-	-	-
K020	Japan:Ishikawa, Komatsu city	2023-11-15	46	42000	grab	0	1.75759	3.11728	24692	25252	19765
