# Supplementary material for: Dissemination of local sub-variants of SARS-CoV-2 detected by detailed mutation analysis in wastewater-based epidemiology
Source: PLoS One. 2025 May 28;20(5):e0317076. doi: 10.1371/journal.pone.0317076 (PMC12118838; doi:10.1371/journal.pone.0317076)
Supplement: S2 Table — (XLSX) [file pone.0317076.s007.xlsx]

## Sheet: S2-Table
City		Komatsu													Hamamatsu								Number of GISAID registrations in Japan
Week No.		5	7	9	11	14	16	19	21	23	29	36	40	46	9	19	23	31	33	36	38	42
Variant	Sub-variant
BA.5	C 18	0	9046	10601	1357	1069	6675	0	0	473	0	0	0	0	0	0	0	0	0	0	0	1	12744
	C 42762	0	2	1621	0	0	1	0	0	0	0	0	0	0	0	0	0	0	0	0	0	0	0
	C 41405	0	0	1999	0	0	0	0	0	0	0	0	0	0	0	0	0	0	0	0	0	0	0
	C 577	0	5796	719	0	0	0	0	0	0	0	0	0	0	0	0	0	0	0	0	0	0	5359
	C 519	7782	0	32	1871	0	0	0	0	0	0	0	0	0	0	0	1	1	0	0	0	0	9833
	C 725	1	1	5	1	1728	3	0	0	0	0	0	0	0	0	0	0	0	0	0	0	0	50
	C 713	0	0	0	0	1390	0	0	0	0	0	0	0	0	0	0	0	0	0	0	0	0	0
XBT	C 766	0	0	0	0	389	595	0	0	157	0	0	0	0	0	0	0	0	0	0	0	0	0
BA.2.75	C 278	0	0	0	0	0	0	453	0	0	0	1	0	0	0	0	0	0	2487	0	0	0	1793
	C 25	469	0	0	1675	1029	0	5944	0	0	275	0	6044	0	15730	0	0	0	0	0	0	0	4528
	C 57075	0	0	0	0	0	0	697	0	0	0	0	0	0	0	0	0	0	0	0	0	0	0
	C 661	0	0	0	5126	0	0	617	0	0	0	0	0	0	0	0	0	0	0	0	0	0	110
	C 676	0	0	0	2094	0	0	0	0	0	0	0	0	0	0	0	0	0	0	0	0	0	0
XBB.1.16	C 3	0	0	0	0	6953	3102	311	85	1216	2262	1377	3794	1	0	7	2	13527	3022	9277	14	20550	6238
	C 1020	0	0	0	0	8	4	0	0	12	3203	1	4	0	0	0	0	11	0	5	0	12	233
	C 865	0	0	0	0	1	1	0	10551	0	0	0	0	0	0	0	0	3	2	2	0	19	4
	C 65598	0	0	0	0	0	0	0	0	570	1	0	0	0	0	0	0	0	0	0	0	0	0
XBB.1.9.1	C 864	0	0	0	0	0	0	2	4218	1047	0	0	0	0	0	0	0	0	1	2	1	1	35
	C 1130	0	0	0	0	0	0	0	0	0	0	228	0	0	0	5	0	1	624	3	2	0	185
XBB.1.5	C 63	0	0	0	0	5	2597	1485	0	4824	1281	669	7	8	0	17628	8492	6661	4836	5057	15896	10	10223
	C 56373	0	0	0	0	0	0	664	0	0	0	0	0	0	0	0	0	0	0	0	0	0	0
	C 6383	0	0	0	0	0	0	0	0	0	0	0	0	0	0	934	0	0	0	0	0	0	0
	C 936	0	0	0	0	0	1	0	0	722	0	0	0	0	0	12	6	1	3	4	9	0	0
	C 10245	0	0	0	0	0	0	1	0	0	0	0	0	0	0	0	2446	0	0	0	3	0	0
	C 116	0	0	0	0	0	0	1	0	2	0	0	0	0	0	6	3963	2	2	0	3	0	1
	C 404	0	0	0	0	0	1	0	0	2	0	0	0	0	0	1	0	0	0	720	1	0	0
	C 118	0	0	0	0	0	0	1	0	1	0	0	0	0	0	1	3974	1	0	0	1	0	0
	C 5653	0	0	0	0	0	0	0	0	3238	0	1	0	0	0	4	0	2	0	1	2	0	292
	C 1113	0	0	0	0	0	0	0	0	0	0	3896	2501	0	0	0	0	0	103	0	0	0	1002
	C 1201	0	0	0	0	0	0	0	0	0	0	786	345	0	0	0	0	0	34	0	0	0	0
EG.5	C 402	0	0	0	0	0	0	0	0	238	2920	3371	0	6771	0	4	3	7	768	3015	13	0	4982
	C 186	0	0	0	0	0	0	0	0	0	0	0	0	4690	0	0	0	0	303	1	1	0	1722
	C 65601	0	0	0	0	0	0	0	0	623	0	0	0	0	0	0	0	0	0	0	0	0	1
