# Supplementary material for: Dissemination of local sub-variants of SARS-CoV-2 detected by detailed mutation analysis in wastewater-based epidemiology
Source: PLoS One. 2025 May 28;20(5):e0317076. doi: 10.1371/journal.pone.0317076 (PMC12118838; doi:10.1371/journal.pone.0317076)
Supplement: S3 Table — (XLSX) [file pone.0317076.s008.xlsx]

## Sheet: S3-Table
S protein position		339	340	346	352	356	368	371	373	375	376	377	379	405	406	408	414	416	417	440	444	445	446	452	455	456	460	463	464	475	477	478	484	486	490	498	501
MN908947.3 Wuhan-Hu-1		G	E	R	A	K	L	S	S	S	T	F	C	D	E	R	Q	G	K	N	K	V	G	L	L	F	N	P	F	A	S	T	E	F	F	Q	N
BA.5	C 18	D	E	T	A	K	L	F	P	F	A	F	C	N	E	S	Q	G	N	K	K	V	G	R	L	F	N	P	F	A	N	K	A	V	F	R	Y
	C 42762																												f
	C 41405																												F	f
	C 577																				T						K			A	N	K	A	V	F	R	Y
	C 519			R																	K						N
	C 725			I
	C 713																	*
XBT	OY146289.1	H	E	T	A	K	L	F	P	F	A	F	C	N	E	S	Q	G	N	K	K	V	G	R	L	F	N	P	F	A	N	K	A	V	F	R	Y
	C 766						I
BA.2.75	C 278	H	E	T	A	K	L	F	P	F	A	F	C	N	E	S	Q	G	N	K	T	V	S	R	L	F	K	P	F	A	N	K	A	S	F	R	Y
	C 25					T															K			L										F	S
	C 57075					T						f
	C 661					T						F	C	N	E	S	Q	G	N	K	K	A	S	L	L	F	K	P	F	A	N	K	A	F	S	R	Y
	C 676		Q			T																A
XBB.1.16	C 3	H	E	T	A	K	I	F	P	F	A	F	C	N	E	S	Q	G	N	K	K	P	S	L	L	F	K	P	F	A	N	R	A	P	S	R	Y
	C 1020
	C 865
	C 65598																											S
XBB.1.9.1	C 864 XBB.1.9.1	H	E	T	A	K	I	F	P	F	A	F	C	N	E	S	Q	G	N	K	K	P	S	L	L	F	K	P	F	A	N	T	A	P	S	R	Y
	C 1130 XBB.1.9.1																															K
XBB.1.5	C 63
	C 56373																																	L
	C 6383																						f
	C 936																*
	C 10245											f
	C 116				V							F	C	N	E	S	Q	G	N	K	K	P	S	L	L	F	K	P	F	A	N	K	A	P	S	R	Y
	C 404				A								F
	C 118												C		G
	C 5653														E											L
	C 1113																								F	L
	C 1201																								F	L
EG.5	C 402	H	E	T	A	K	I	F	P	F	A	F	C	N	E	S	Q	G	N	K	K	P	S	L	L	L	K	P	F	A	N	K	A	P	S	R	Y
	C 186
	C 65601
