# Supplementary material for: Dissemination of local sub-variants of SARS-CoV-2 detected by detailed mutation analysis in wastewater-based epidemiology
Source: PLoS One. 2025 May 28;20(5):e0317076. doi: 10.1371/journal.pone.0317076 (PMC12118838; doi:10.1371/journal.pone.0317076)
Supplement: S4 Table — (XLSX) [file pone.0317076.s009.xlsx]

## Sheet: S4-Table
BA.5	C_18	2023-W1*4	2023-W2	2023-W3	2023-W4	2023-W5	2023-W6	2023-W7	2023-W8	2023-W9	2023-W10	2023-W11	2023-W12	2023-W13	2023-W14	2023-W15	2023-W16	2023-W17	2023-W18	2023-W19	2023-W20	2023-W21	2023-W22	2023-W23	2023-W24	2023-W25	2023-W26
	Japan*1	2036	1627	1544	1216	1074	950	781	561	462	387	220	268	229	193	127	127	106	56	25	31	21	16	16	20	24	9
	Ishikawa Pref.*2	12	18	23	32	27	16	16	22	7	8	2	3	4	2	2	4	2	2	2	1	1	3		1	1
	Shizuoka Pref.*3	31	41	32	26	13	13	9	4	4	11	1		1													1
BA.2.75	C_25	2023-W1	2023-W2	2023-W3	2023-W4	2023-W5	2023-W6	2023-W7	2023-W8	2023-W9	2023-W10	2023-W11	2023-W12	2023-W13	2023-W14	2023-W15	2023-W16	2023-W17	2023-W18	2023-W19	2023-W20	2023-W21	2023-W22	2023-W23	2023-W24	2023-W25	2023-W26
	Japan	530	460	387	382	333	326	267	206	215	186	118	130	121	100	53	48	69	42	18	14	12	15	27	24	20	17
	Ishikawa Pref.	9	7	8	5	7	4		2	1	4	2	2	3		2	2	2	6	4	2	1	1	1	1	3
	Shizuoka Pref.*3									1		1	2										1
XBB.1.5	C_63	2023-W1	2023-W2	2023-W3	2023-W4	2023-W5	2023-W6	2023-W7	2023-W8	2023-W9	2023-W10	2023-W11	2023-W12	2023-W13	2023-W14	2023-W15	2023-W16	2023-W17	2023-W18	2023-W19	2023-W20	2023-W21	2023-W22	2023-W23	2023-W24	2023-W25	2023-W26
	Japan	8	5	9	7	22	30	34	50	71	148	118	316	339	395	373	570	776	416	192	254	212	274	278	310	317	290
	Ishikawa Pref.				2					2		4	4	7	4	11	18	5	14	12	11	8	14	19	19	12	13
	Shizuoka Pref.*3									1		1	5	2	1	2	2	9	2		4	3	5	3	7	2	4
XBB.1.16	C_3	2023-W1	2023-W2	2023-W3	2023-W4	2023-W5	2023-W6	2023-W7	2023-W8	2023-W9	2023-W10	2023-W11	2023-W12	2023-W13	2023-W14	2023-W15	2023-W16	2023-W17	2023-W18	2023-W19	2023-W20	2023-W21	2023-W22	2023-W23	2023-W24	2023-W25	2023-W26
	Japan									3	15	21	61	76	106	181	242	341	255	112	130	151	161	199	185	207	220
	Ishikawa Pref.													1	2	4	8	10	11	8	8	5	8	9	4	9	7
	Shizuoka Pref.*3													2	1		3	2		1	5	2	3	6	5	13	3
EG.5	C_402	2023-W1	2023-W2	2023-W3	2023-W4	2023-W5	2023-W6	2023-W7	2023-W8	2023-W9	2023-W10	2023-W11	2023-W12	2023-W13	2023-W14	2023-W15	2023-W16	2023-W17	2023-W18	2023-W19	2023-W20	2023-W21	2023-W22	2023-W23	2023-W24	2023-W25	2023-W26
	Japan												1	2	9	5	6	4	4	5	16	19	17	29	42	60	71
	Ishikawa Pref.																									1	1
	Shizuoka Pref.*3																	1			2	4			1
BA.5	C_18	2023-W27	2023-W28	2023-W29	2023-W30	2023-W31	2023-W32	2023-W33	2023-W34	2023-W35	2023-W36	2023-W37	2023-W38	2023-W39	2023-W40	2023-W41	2023-W42	2023-W43	2023-W44	2023-W45	2023-W46	2023-W47	2023-W48	2023-W49	2023-W50	2023-W51	2023-W52
	Japan*1	9	8	8	9	3	4	3	2	5	6	8
	Ishikawa Pref.*2		4	1	1
	Shizuoka Pref.*3			1						2
BA.2.75	C_25	2023-W27	2023-W28	2023-W29	2023-W30	2023-W31	2023-W32	2023-W33	2023-W34	2023-W35	2023-W36	2023-W37	2023-W38	2023-W39	2023-W40	2023-W41	2023-W42	2023-W43	2023-W44	2023-W45	2023-W46	2023-W47	2023-W48	2023-W49	2023-W50	2023-W51	2023-W52
	Japan	21	25	30	22	19	15	19	13	19	15	9	4	9	4	5	2	1	2	2		1		1	5		1
	Ishikawa Pref.	2		1							2			3			1		1			1
	Shizuoka Pref.*3				2	2	2	1
XBB.1.5	C_63	2023-W27	2023-W28	2023-W29	2023-W30	2023-W31	2023-W32	2023-W33	2023-W34	2023-W35	2023-W36	2023-W37	2023-W38	2023-W39	2023-W40	2023-W41	2023-W42	2023-W43	2023-W44	2023-W45	2023-W46	2023-W47	2023-W48	2023-W49	2023-W50	2023-W51	2023-W52
	Japan	286	362	343	369	365	269	340	292	246	232	170	153	130	83	52	51	34	24	20	4	10	8	12	7	9	4
	Ishikawa Pref.	14	23	24	25	19	9	10	3	4	7	2	5	4	6			1
	Shizuoka Pref.*3	5	8	13	20	15	13	11	15	9	12	6	3	5	1						1
XBB.1.16	C_3	2023-W27	2023-W28	2023-W29	2023-W30	2023-W31	2023-W32	2023-W33	2023-W34	2023-W35	2023-W36	2023-W37	2023-W38	2023-W39	2023-W40	2023-W41	2023-W42	2023-W43	2023-W44	2023-W45	2023-W46	2023-W47	2023-W48	2023-W49	2023-W50	2023-W51	2023-W52
	Japan	191	275	244	266	305	276	256	216	230	219	164	145	104	73	65	33	34	19	15	12	16	11	10	11	5	7
	Ishikawa Pref.	5	9	22	20	10	4	10	6	1	9	5	3	7	2		1
	Shizuoka Pref.*3	7	9	2	6	18	5	12	14	19	6	4	4	3	1	2	1							1	1
EG.5	C_402	2023-W27	2023-W28	2023-W29	2023-W30	2023-W31	2023-W32	2023-W33	2023-W34	2023-W35	2023-W36	2023-W37	2023-W38	2023-W39	2023-W40	2023-W41	2023-W42	2023-W43	2023-W44	2023-W45	2023-W46	2023-W47	2023-W48	2023-W49	2023-W50	2023-W51	2023-W52
	Japan	102	119	187	229	251	287	357	385	406	387	365	306	262	209	132	100	79	59	55	55	31	35	18	11	10	6
	Ishikawa Pref.	6	8	14	19	15	7	15	6	8	6	9	4	2	7	1	3	2		1		1		1	1	1	1
	Shizuoka Pref.*3	1	1	3	8	22	6	4	8	18	11	3	6	3	3	1	1	1	1
*1: Japan is the number of sequences in all other areas excluded Ishikawa Pref., Shizuoka Pref., and Hamamatsu City.
*2: Ishikawa Pref. includes Komatsu City.
*3: Shizuoka Pref. is the number of sequences excluded Hamamatsu City.
*4: 2023-W1 indicates the first week of 2023.
